# Supplementary material for: Identification of Human Gut Microbiome Associated with Enterolignan Production
Source: Microorganisms. 2022 Oct 31;10(11):2169. doi: 10.3390/microorganisms10112169 (PMC9697123; doi:10.3390/microorganisms10112169)
Supplement: Supplementary file 1 [file microorganisms-10-02169-s001.zip]

Archive with 1 entries (1 files):
- microorganisms-1965140-supplementary.pdf
